# Supplementary material for: Ursolic Acid Inhibits Collective Cell Migration and Promotes JNK-Dependent Lysosomal Associated Cell Death in Glioblastoma Multiforme Cells
Source: Pharmaceuticals (Basel). 2021 Jan 26;14(2):91. doi: 10.3390/ph14020091 (PMC7911358; doi:10.3390/ph14020091)
Supplement: Supplementary file 1 [file pharmaceuticals-14-00091-s001.zip]

Archive with 5 entries (4 files):
- Conway et al_Supplemental data.docx
- __MACOSX/
- __MACOSX/._Conway et al_Supplemental data.docx
- UA supplemental animation 5.5s.mp4
- __MACOSX/._UA supplemental animation 5.5s.mp4
